# Supplementary material for: A novel BRD4-NUT fusion in an undifferentiated sinonasal tumor highlights alternative splicing as a contributing oncogenic factor in NUT midline carcinoma
Source: Oncogenesis. 2015 Nov 9;4(11):e174–. doi: 10.1038/oncsis.2015.33 (PMC4670959; doi:10.1038/oncsis.2015.33)
Supplement: Supplementary Table 1 [file oncsis201533x1.xls]

## Sheet: Sheet1
Supplementary Table 1. Potential splice factor binding sites within NUT exon 2 predicted by ESEfinder 3.0.
nt	Binding motive	Sequence	Score
56	SC35	ATCCCCTG	4.05191
97	SF2/ASF	CAGACCA	3.76512
108	SF2/ASF	CCCAGGG	3.53274
123	SRp40	CCACAGC	5.12507
154	SF2/ASF	CAGACAA	3.76512
199	SRp40	TGACAGG	5.50286
200	SF2/ASF	GACAGGG	3.68088
205	SF2/ASF	GGGACGG	3.59155
213	SC35	GGCCCTTG	4.72264
219	SRp55	TGCCTC	3.83191
385	SRp40	TGACAGC	4.66022
491	SC35	GGTCCCCA	4.78839
502	SC35	TGCCCCTG	4.40202
553	SC35	GTCCTGTG	4.12943
557	SRp55	TGTGGC	3.77031
625	SRp55	TCCGTC	3.83191
nt, nucleotide positions relative to the start of NUT exon 2
