# Supplementary material for: A novel BRD4-NUT fusion in an undifferentiated sinonasal tumor highlights alternative splicing as a contributing oncogenic factor in NUT midline carcinoma
Source: Oncogenesis. 2015 Nov 9;4(11):e174–. doi: 10.1038/oncsis.2015.33 (PMC4670959; doi:10.1038/oncsis.2015.33)
Supplement: Supplementary Table 2 [file oncsis201533x2.xls]

## Sheet: Sheet1
Supplementary Table 2. Oligomers used for PCR amplifications and splice site analysis.
RNA transcript analysis
		Forward Primer (5’-3’)		Reverse Primer (5’-3’)
BRD4 exon 15: NUT exon 3a		TTCCACCCACATCCAACAGC		GATCATCCGGTCAAAGTTGC
BRD4 exon 11: NUT exon 3a		AGCGCTATGTCACCTCCTGT		GATCATCCGGTCAAAGTTGC
Genomic breakpoint analysis (semi-nested)
		Forward Primer (5’-3’)		Reverse Primer (5’-3’)
Outer PCR		TTCCACCCACATCCAACAGC		GATCATCCGGTCAAAGTTGC
Nested PCR		TTCCACCCACATCCAACAGC		GAGGCACCTATCCCAGAGTC
Antisense Oligomers (AOs)
	ntb		AO Sequence (5’-3’)
AO#1c	-6 to 19		GGUCCCGGCAAUGCAGAUGcuguug
AO#2	114 to 138		GCAUGAUGGGCUGUGGAGGUGGCUC
AO#3	187 to 211		CCAUCCCCUGUCACCAACAGUGAGC
AO#4	277 to 301		UUCUGAGUUUGAGAGGGCUCAGCUG
AO#5	386 to 410		AAUGGUCUUCACAUUAGAUGCUGUC
AO#6	478 to 502		ACAAUGGGGACCAGUUGAGCAACUG
AO#7d	698 to 722		ucuccccacuuacAUAAGAAAACAG
a The same primers were used for Sanger sequence analysis of the amplified PCR product; b nucleotide (nt) position relative to the start of NUT exon2, intronic sequences are in lowercase and exonic sequences in uppercase;c AO targets canonical 3’ acceptor splice site of NUT intron 1; d AO targets canonical 5’ donor splice site of NUT intron 2
